# Supplementary material for: Metabolic profiling reveals potential metabolic markers associated with Hypoxia Inducible Factor-mediated signalling in hypoxic cancer cells
Source: Sci Rep. 2015 Oct 28;5:15649. doi: 10.1038/srep15649 (PMC4623531; doi:10.1038/srep15649)
Supplement: Supplementary Dataset 1 [file srep15649-s2.xls]

## Sheet: HEPA
Sample	WTN1	WTN2	WTN3	WTN4	WTN5	WTN6	WTN7	WTN8	WTN9	WTN10	WTN11	WTN12	WTN13	WTN14	WTN15	WTN16	WTN17	WTN18	WTN19	WTN20	WTN21	WTN22	WTN23	WTN24	WTN25	WTN26	WTN27	WTN28	WTN29	WTN30	WTH1	WTH2	WTH3	WTH4	WTH5	WTH6	WTH7	WTH8	WTH9	WTH10	WTH11	WTH12	WTH13	WTH14	WTH15	WTH16	WTH17	WTH18	WTH19
Oxygen	0.21	0.21	0.21	0.21	0.21	0.21	0.21	0.21	0.21	0.21	0.21	0.21	0.21	0.21	0.21	0.21	0.21	0.21	0.21	0.21	0.21	0.21	0.21	0.21	0.21	0.21	0.21	0.21	0.21	0.21	0.01	0.01	0.01	0.01	0.01	0.01	0.01	0.01	0.01	0.01	0.01	0.01	0.01	0.01	0.01	0.01	0.01	0.01	0.01
Glycine	0.93537	0.945856	0.926479	0.963214	0.945846	1.02564	0.964582	0.899362	0.887685	0.955937	0.942221	0.924266	0.931586	0.90861	0.87622	0.935354	0.91027	0.896548	0.921816	0.924335	0.95097	0.928851	0.890008	0.89975	0.905916	0.921151	0.87755	0.915398	0.929794	0.955779	0.963439	0.976661	0.957539	0.988008	0.957923	0.902407	1.00057	0.940116	0.947004	0.908458	0.968903	0.974986	0.920746	0.921619	0.925044	0.909702	0.929003	0.883694	0.909907
Lactate	0.537653	0.541056	0.249795	0.123234	0.939367	2.21855	0.401091	0.134211	0.127228	0.505893	0.0972833	0.355496	0.0748208	0.0741275	0.385309	0.356685	0.614864	0.34582	0.426295	0.560472	0.500923	0.453214	0.371142	0.554301	0.359248	0.614931	0.604137	0.357024	0.547812	0.786987	0.575977	1.11181	1.19657	1.90792	0.86587	0.0779057	1.6361	2.01922	1.87783	0.308667	1.20079	1.80095	1.46581	0.952257	0.178093	1.94626	2.58401	1.95958	1.61279
Pyruvate	0.0380123	0.0315665	0.0146231	0.0127024	0.0366991	0.0635875	0.0380933	0.0183003	NaN	0.043925	0.013831	0.0399021	0.0137877	0.0034747	0.0319663	0.00728031	0.0107231	0.00619878	0.00855175	0.0129849	0.00867078	0.00760097	0.00862808	0.0061171	0.0154793	0.0158939	0.0142695	0.00609554	0.0133845	0.020469	0.00809473	0.019239	0.0152071	0.0225192	0.0151255	NaN	0.0184895	0.0822888	0.033335	NaN	0.0201012	0.0240869	0.0350044	0.0183699	0.00472527	0.0344229	NaN	NaN	NaN
Leucine	0.0267371	0.0237593	0.0206753	0.0295747	0.0344223	0.165109	0.0294588	0.0232943	0.0168215	0.052652	0.01986	0.129419	0.0182053	0.0277501	0.0281417	0.320778	0.0175738	0.012022	0.016803	0.0189435	0.0250764	0.0187688	0.0143312	0.0159302	0.0154238	0.0200598	0.0170847	0.0178174	0.0177798	0.0217457	0.0231247	0.0292838	0.0388361	0.0451424	0.0315177	0.0113926	0.0507235	0.0491675	0.0479077	0.01781	0.0337781	0.0396347	0.0356535	0.0336651	0.0160874	0.0368261	0.0727412	0.04695	0.0304562
Glycerol	0.0678231	0.0626595	0.0577825	0.0417545	0.0888691	0.497618	0.0883928	0.0586348	0.0469676	0.0859705	0.0517778	0.0927739	0.0536707	0.0497718	0.0759107	0.0560603	0.0612787	0.0403073	0.0512502	0.0577153	0.0846959	0.0584496	0.0428006	0.050266	0.0578325	0.0613421	0.0466119	0.0630139	0.0743221	0.0763594	0.0326401	0.0677903	0.0836576	0.117344	0.0811584	0.0257062	0.155303	0.114176	0.111103	0.0265965	0.0814981	0.100616	0.0935622	0.0689298	0.0362245	0.111635	0.19388	0.112296	0.0804824
Norleucine	0.6206	0.617476	0.605862	0.602983	0.637361	0.603584	0.652398	0.64756	0.624188	0.649517	0.668376	0.664377	0.618327	0.655313	0.684346	0.635351	0.656072	0.640878	0.636744	0.65112	0.622919	0.662056	0.603932	0.615501	0.637099	0.64725	0.594004	0.634838	0.640058	0.65251	0.614235	0.65318	0.631177	0.671456	0.642849	0.594843	0.634365	0.702212	0.668875	0.646821	0.601767	0.675187	0.665277	0.615659	0.627386	0.647196	0.669874	0.639663	0.631245
Malonate	1.59121	1.84226	1.64249	1.93973	1.44837	2.87787	2.21485	1.97428	1.75789	1.81007	2.06591	1.81523	2.31048	1.79067	1.58891	1.93887	1.60167	1.27697	2.76456	1.7443	2.16907	1.77435	1.62648	1.64806	2.02841	1.66468	2.40046	2.45584	1.4417	1.86325	2.7551	2.26163	0.49905	2.48108	1.8809	2.21829	2.6102	2.22762	2.31718	1.65225	2.55181	2.4606	2.4948	2.57021	2.01123	1.59781	2.20438	1.77003	2.24919
Phosphate	0.00455766	0.00636128	0.00679006	0.00738844	0.00220562	0.0288991	0.00625333	0.00938294	0.00366733	0.00368488	0.00899051	0.00262693	0.00820169	0.00709616	0.0037611	0.00753939	0.00387607	0.00184321	0.00664672	0.00749295	0.0139336	0.00693068	NaN	0.00475451	0.00367684	0.00698101	0.00444318	0.00548795	0.00276436	0.0051064	0.0019814	0.00442773	0.00826823	0.0140434	0.00691893	0.00245767	0.0127625	0.00768214	NaN	NaN	0.00671539	0.0164654	0.00945815	0.0049996	0.00187806	0.00777959	0.00286352	0.00672847	0.00416726
Threonine	NaN	NaN	NaN	NaN	NaN	NaN	NaN	NaN	NaN	NaN	NaN	NaN	NaN	NaN	NaN	NaN	NaN	NaN	NaN	NaN	NaN	NaN	NaN	NaN	NaN	NaN	NaN	NaN	NaN	NaN	NaN	NaN	NaN	NaN	NaN	NaN	NaN	NaN	NaN	NaN	NaN	NaN	NaN	NaN	NaN	NaN	NaN	NaN	NaN
Beta-alanine	0.0201959	0.0241729	0.0215144	0.0246266	0.0128283	0.0183332	0.0159674	0.0334534	0.0245502	0.0144355	0.0276572	0.0135506	0.0267373	0.0188015	0.0109519	0.0263548	0.0225197	0.0189216	0.0224826	0.0288035	0.036194	0.0236117	0.0193047	0.0206949	0.0244408	0.0259899	0.0189519	0.0257321	NaN	0.0252323	0.0112735	0.0135238	0.0145063	0.0256987	0.00755365	0.00922245	0.0145468	0.0167612	0.0130284	NaN	0.0176386	0.0138913	0.0119156	NaN	0.00828829	NaN	0.0219384	NaN	0.0126349
Erythronate/ Threonate	0.00315374	0.00303953	0.00267974	0.00191326	0.00268268	0.0086919	0.00175581	0.00253748	0.00266575	0.00308076	0.00357762	0.00187819	0.002335	0.00162134	0.00163363	0.0018186	0.0018295	0.00123541	0.00163101	0.0025694	0.00253694	0.00203725	0.00139912	0.00157063	0.00120558	0.00197139	NaN	0.00159916	0.00316507	0.00293506	NaN	0.00279217	0.00234067	0.00440176	0.00129431	0.00164122	0.00354646	0.00413099	0.00291684	0.0015161	0.00362866	0.00398917	0.00387588	0.00140175	0.00116136	0.00379876	0.00722141	0.00351394	0.00386493
Malate	0.0118835	0.0123357	0.0160406	0.0096748	0.0121231	0.0369797	0.0118386	0.0138564	0.0112606	0.0147997	0.00959363	0.0188272	0.0180298	0.0167229	0.0101544	0.0269258	0.0189205	0.0160941	0.0237593	0.0269317	0.0284354	0.0282415	0.0184918	0.01992	0.0192133	0.0240196	0.0210289	0.0244801	0.0213185	0.0253877	0.0122467	0.0126927	0.0198797	0.0141278	0.0160799	0.0195098	0.0296054	0.01451	0.012216	0.00757555	0.0172816	0.0186325	0.0171473	NaN	0.00464918	0.0162245	0.0316031	0.0146498	0.015271
4-aminobutyrate	NaN	0.00419618	0.00596265	NaN	0.00404836	0.00349522	NaN	NaN	0.00370189	0.00275911	NaN	NaN	0.00469647	0.00494384	0.00463551	0.00617394	0.0043553	NaN	0.00257713	0.00697367	0.00741519	NaN	NaN	0.00450838	NaN	NaN	NaN	0.00408968	NaN	0.00443281	NaN	0.00208799	NaN	NaN	NaN	0.00119012	0.00284179	NaN	NaN	NaN	NaN	NaN	NaN	0.00247162	NaN	0.00195868	0.00456119	NaN	NaN
Aspartate (1)	0.0998506	0.0771746	0.0981705	0.12581	0.0526794	0.0950747	0.165769	0.174654	0.110686	0.0974155	0.142184	0.0967645	0.12197	0.109689	0.0760777	0.0620584	0.0536909	0.039274	0.0478833	0.0787586	0.0753995	0.0542283	0.0663316	0.0508983	0.0531429	0.0576913	0.0449263	0.0591869	0.0460032	0.0691457	0.0372833	0.0351799	0.0407778	0.0414127	0.0333138	0.117681	0.0782115	0.042968	0.0462123	0.0186962	0.0407469	0.0241575	0.0366189	0.0349257	0.0459022	0.0287804	0.0611266	0.0363921	0.0236771
Aspartate (2)	0.0170317	NaN	0.00629196	NaN	NaN	0.0566124	0.00765232	0.0149795	NaN	NaN	0.00514368	NaN	0.00580376	NaN	NaN	NaN	NaN	NaN	NaN	0.0106848	NaN	NaN	NaN	NaN	NaN	NaN	NaN	NaN	NaN	NaN	NaN	NaN	NaN	0.00131879	NaN	NaN	0.0075816	0.00677424	NaN	NaN	NaN	NaN	NaN	NaN	NaN	NaN	0.0159336	NaN	NaN
4-hydroxyproline	0.119173	0.108269	0.100757	0.107224	0.0857609	0.184646	0.0870942	0.14702	0.106195	0.0948294	0.125592	0.077213	0.110918	0.0793722	0.0796255	0.0875295	0.0963823	0.0722528	0.0819043	0.108714	0.135455	0.0770283	0.0854524	0.0780136	0.0926229	0.0941969	0.0711197	0.0980557	0.0897227	0.0955864	0.0186573	0.0310169	0.0600044	0.0679444	0.0286708	0.0388562	0.0580729	0.0481376	0.0299637	NaN	0.0426642	0.0361648	0.0309276	0.02477	0.0126797	0.0447005	0.0833089	0.041518	0.0294535
xylitol/Ribitol	NaN	NaN	NaN	NaN	NaN	0.0491458	NaN	NaN	NaN	NaN	NaN	NaN	0.000406669	NaN	NaN	NaN	NaN	NaN	NaN	NaN	NaN	NaN	NaN	NaN	NaN	NaN	NaN	NaN	NaN	NaN	0.000409579	NaN	NaN	0.00118059	NaN	NaN	NaN	0.00270306	NaN	NaN	NaN	NaN	NaN	NaN	NaN	NaN	0.0142621	NaN	NaN
Cysteine	0.00176509	0.00369036	0.00167966	0.00249796	0.0027574	0.0196526	0.00404358	0.00327421	NaN	NaN	0.00459417	0.00395023	NaN	NaN	0.00380437	0.00293357	0.0030136	0.00313243	0.00319558	0.00228787	0.00317121	0.00259025	0.00200945	0.00282692	0.00190164	0.00301394	0.00373251	0.00262908	0.00131973	0.0034761	0.00203557	0.00312964	0.00248211	0.0176948	0.00303042	0.00331279	0.01103	0.00519221	NaN	NaN	0.00448268	0.00318407	NaN	0.00265489	0.00148246	0.00397116	0.0109921	0.00367996	0.0048222
2-hydroxyglutarate	0.00285755	0.00345526	0.00270328	NaN	0.00238753	0.0630407	0.00443173	0.00383424	0.00154755	0.00341162	0.00147412	NaN	0.00345694	0.00371965	0.00179269	0.00387355	0.00225888	0.000597787	0.00372697	0.00374959	0.0061144	0.00384795	0.00244883	0.00310122	0.00169106	0.00345023	0.00306016	0.00282117	0.00181506	0.00396266	0.00277782	0.00478265	0.00740469	0.0131585	0.0049013	NaN	0.0132755	0.00865468	0.00727283	NaN	0.00630528	0.00727583	0.00706257	0.00406965	NaN	0.00826532	0.0196862	0.0100929	0.00466208
Methionine	0.00488387	0.00695164	0.00566189	0.00980942	0.00188468	0.0149716	0.000275379	0.00749849	0.00447114	0.00122097	0.00602507	NaN	0.00592303	NaN	0.00048627	0.00911363	0.00571357	NaN	0.00886355	0.0117439	0.0149295	0.00931767	0.00302776	0.00475274	0.00538486	0.00648904	0.00384556	0.00471151	0.00275665	0.004488	0.00191374	0.0028297	0.00629783	0.0230406	NaN	NaN	0.0146726	0.010255	NaN	NaN	0.00937233	0.00682723	0.00335971	0.00299599	NaN	0.0177604	0.0301432	0.0150659	0.0111202
Creatinine	0.102328	0.079798	0.0713169	0.095159	0.0437752	0.246334	0.0726386	0.105492	0.049162	0.0321185	0.0683671	0.0255636	0.0910177	0.0202795	0.015371	0.137162	0.107074	0.060009	0.113269	0.190081	0.167423	0.104049	0.065988	0.0824122	0.0869903	0.117273	0.0568351	0.115552	0.0556501	0.0834257	0.00955587	0.0135688	0.0533233	0.0610909	0.0203765	0.0336329	0.0828539	0.0459921	0.018303	NaN	0.0296417	0.0186175	0.0140389	0.00848335	NaN	0.0356224	0.134199	0.027727	0.0185452
Glutamine	0.290661	0.270878	0.237446	0.290961	0.165819	0.164056	0.218131	0.388474	0.266483	0.265188	0.316543	0.164884	0.328455	0.228455	0.14377	0.441269	0.320077	0.236466	0.377929	0.389697	0.45655	0.356632	0.281079	0.308684	0.298616	0.3397	0.276464	0.34956	0.248249	0.286399	0.126778	0.14065	0.152586	0.137422	0.112913	0.167505	0.192465	0.165016	0.144628	0.0826045	0.195836	0.155722	0.162566	0.152606	0.0903171	0.131063	0.212544	0.140332	0.132094
Putrescine	0.77495	0.730342	0.66194	0.814501	0.432619	0.561539	0.642426	1.15265	0.783335	0.766319	0.920553	0.526083	1.03178	0.691852	0.401078	1.34879	1.00539	0.778221	1.14773	1.25462	1.42574	1.10171	0.870863	0.887455	0.882293	0.993381	0.799888	1.072	0.8106	0.917792	0.342148	0.379995	0.464796	0.394115	0.385402	0.544857	0.615981	0.507088	0.4779	0.250444	0.709934	0.51752	0.522891	0.482368	0.291273	0.41083	0.740629	0.463494	0.414099
Glutamate	NaN	NaN	NaN	NaN	NaN	NaN	NaN	NaN	NaN	NaN	NaN	NaN	NaN	NaN	NaN	NaN	NaN	NaN	NaN	NaN	NaN	NaN	NaN	NaN	NaN	NaN	NaN	NaN	NaN	NaN	NaN	NaN	NaN	0.00716285	NaN	NaN	NaN	NaN	NaN	NaN	NaN	NaN	NaN	NaN	NaN	NaN	NaN	NaN	NaN
Hypotaurine	0.894803	1.01148	1.12014	1.02583	0.772102	2.72093	1.3291	1.79317	1.02251	0.787812	1.31949	0.983864	1.21633	0.911354	0.958785	1.16564	0.974196	0.698026	1.11529	1.4609	1.41824	1.40521	0.716995	0.885194	0.743788	1.0117	0.758124	1.01062	0.937899	1.24575	0.212687	0.303159	0.745257	1.01945	0.526289	0.775942	1.1297	0.692513	0.511177	0.189585	0.599742	0.472584	0.531362	0.316615	0.201963	0.741303	1.70043	0.76433	0.510111
Pyroglutamate	0.00615301	0.00951853	NaN	0.00295507	0.00987137	0.0815602	0.00652151	NaN	NaN	NaN	NaN	0.00451715	0.00232544	NaN	0.00672468	NaN	NaN	0.000656664	0.00102905	NaN	0.00248186	NaN	NaN	0.00244748	NaN	0.00239866	NaN	NaN	NaN	0.00273186	0.00638505	0.00932552	0.0165517	0.0100464	0.0114681	NaN	0.0203907	NaN	0.014286	0.00200817	0.0102654	0.00673837	0.00893792	0.00761731	NaN	0.00913561	0.0386123	0.00923551	0.009232
Fructose (1)	0.00308034	0.00213448	0.00225842	0.00169753	0.00362855	0.00592528	0.00359091	0.00283616	0.00315818	0.00348777	0.00424451	0.00252649	NaN	0.00212103	0.00335687	0.00872493	0.00626508	0.00356216	0.00810926	0.00829083	0.00982682	0.00729428	0.00570834	0.00612403	0.00736705	0.00725711	0.00592654	0.00688593	0.00667641	0.00745154	0.00255604	0.0027866	0.00270678	0.00194941	0.00175405	NaN	0.00448939	0.00469967	0.00443617	0.00100858	0.00558755	0.00605619	0.00354305	0.00484533	0.00174114	0.00354425	0.00662777	0.00368019	0.00269622
2-oxoglutarate	0.0270951	0.0211564	0.0242016	0.0266264	0.0226307	0.0156975	0.0367561	0.0351084	0.0241699	0.0344798	0.028366	0.0262164	0.026984	0.0259835	0.0260124	0.0296217	0.0195765	0.0172641	0.0243933	0.0252922	0.0296481	0.0233259	0.0236157	0.0223143	0.0216883	0.0248852	0.0204929	0.0253874	0.0224205	0.0284224	0.00775948	0.00570304	0.0133171	0.00606207	0.0137715	0.0335038	0.00848517	0.00671665	0.00380743	0.00439427	0.00886205	0.00671592	0.00677723	0.00529521	0.00365139	0.00890325	0.017527	0.00850841	0.0108201
Fructose (2)	0.10001	0.118073	0.0936584	0.0274165	0.192124	1.07291	0.140546	0.0536217	0.0478393	0.140806	0.0334383	0.103146	0.0234661	0.0239747	0.11353	0.0119372	0.0194799	0.0119085	0.0119029	0.012693	0.0359055	0.00945933	0.0201402	0.0415856	0.0143668	0.0445702	0.0425385	0.0117618	0.0329904	0.0506885	0.0526334	0.0909123	0.127804	0.235336	0.141422	0.0291639	0.191158	0.302467	0.15422	0.0336479	0.123045	0.202969	0.160562	0.0827149	0.0268024	0.238333	0.470894	0.184049	0.145678
Fructose / Sorbose (1)	0.0255762	0.0306106	0.0224986	0.00687357	0.052946	0.562922	0.0349618	0.01636	0.0141991	0.0391283	0.00850673	0.0248085	0.00528738	0.00886938	0.0302599	0.00279729	0.00480626	0.00349021	0.00319151	0.00218947	0.00906146	0.00180985	0.0054907	0.0103549	0.00395593	0.0109644	0.0110702	0.00231006	0.00867381	0.013563	0.0148674	0.0277514	0.0348287	0.0623041	0.109544	0.0158775	0.0526107	0.10033	0.0470139	0.0098272	0.0332859	0.0619539	0.0489263	0.0239496	0.00817615	0.0673379	0.138447	0.021674	0.0411758
Fructose /Sorbose (2)	0.00536379	NaN	0.00512464	0.00505725	0.00492484	NaN	NaN	0.00745328	0.00479014	0.00727758	0.00521348	0.00787972	0.00514498	0.00616487	0.0048712	0.00654735	0.00490587	0.00757532	0.00485912	0.00650662	0.00677155	0.00578737	0.00572205	0.00719358	0.00674475	0.00546197	0.00412065	0.00590133	0.00658602	0.00817529	0.00978898	0.0112077	0.017397	0.0216486	0.0125942	NaN	0.0151802	0.0107595	0.0109859	0.00798742	0.0153282	0.0107022	0.012861	0.0110609	0.00838116	0.00880228	NaN	0.0100334	0.00833753
Glycerol-3-phosphate	0.0956218	0.141602	0.158497	0.021701	0.191353	1.12747	0.271224	0.0474043	0.0361532	0.165647	0.0250041	0.0886475	0.0185151	0.0194414	0.126652	0.00537086	0.00795942	0.00682233	0.00641559	0.00460401	0.0231881	0.00552942	0.00696211	0.0248718	0.0074371	0.0231481	0.0212348	0.00592759	0.0128507	0.0245471	0.0203601	0.0119777	0.0442893	0.0747094	0.169783	0.0406699	0.195575	0.0469844	0.00404493	0.00464974	0.0739393	0.0593716	0.0391136	0.0027667	0.00133257	0.114075	0.0696319	0.0340083	0.0799145
Allose/Mannose/Galactose /Glucose (1)	0.0280773	0.0523063	0.0298279	0.0114685	0.0453037	0.334082	0.0505112	0.0288509	0.024807	0.0681476	0.0183322	0.0353352	0.0158758	0.0105141	0.0559001	0.00559305	0.00625189	0.00370389	0.00503686	0.00263852	0.00835189	0.00400512	0.00317784	0.0127488	0.00325732	0.00996738	0.00698506	0.00201122	0.00428075	0.0105347	0.00978933	0.00471568	0.0230493	0.030031	0.0560661	0.0198096	0.0638027	0.00985572	0.00158455	0.00352772	0.0323832	0.0190567	0.0133867	0.00286617	0.00746258	0.0256095	0.129244	0.00578956	0.0278004
Allose/Mannose/Galactose /Glucose (2)	0.0244568	0.0240292	0.0195521	0.0144327	0.0352542	0.0067156	0.0201118	0.025582	0.0248903	0.026948	0.0133172	0.025999	0.0180847	0.0166249	0.0179294	0.0653592	0.0688866	0.0560327	0.0579115	0.0951297	0.0714235	0.0678548	0.059284	0.0602088	0.068028	0.0618405	0.0621468	0.0682298	0.0633259	0.0820614	0.0287297	0.0303618	0.0343172	0.016042	0.026863	0.000527244	0.034581	0.0366865	0.0301001	0.0186226	0.0399681	0.0314212	0.038378	0.0325793	0.0170619	0.029766	0.0646072	0.0331207	0.0292097
Citrate	NaN	NaN	NaN	NaN	NaN	0.0489938	NaN	NaN	NaN	NaN	NaN	NaN	NaN	NaN	NaN	NaN	NaN	NaN	NaN	NaN	NaN	NaN	NaN	NaN	0.000335986	NaN	NaN	NaN	NaN	NaN	NaN	NaN	0.000855693	0.00291283	NaN	0.000384984	0.00147546	NaN	NaN	NaN	NaN	NaN	NaN	NaN	NaN	NaN	0.0085749	NaN	NaN
Lysine	0.0394599	0.0722726	0.0631088	0.0156498	0.0526035	0.4208	0.0635879	0.0387539	0.035345	0.106077	0.023874	0.0411278	0.0238692	0.0145131	0.0765321	0.00557773	0.00880217	0.00400157	0.00689261	0.00491043	0.0123312	0.00422288	0.00440903	0.01661	0.00391474	0.0114297	0.00804827	0.00295325	0.00336933	0.013786	0.0145839	0.00715472	0.0355969	0.044292	0.0730521	0.0304013	0.0916867	0.0148141	0.00342519	0.00512897	0.0452669	0.0244451	0.0204223	0.00114554	0.00159555	0.0291787	0.187216	0.0135532	0.0352334
Allose/Mannose/Galactose /Glucose (3)	0.126655	0.135164	0.130564	0.151008	0.119776	0.385392	0.149769	0.164416	0.105818	0.1203	0.108557	0.125986	0.113189	0.0816892	0.0899171	0.136492	0.165089	0.168694	0.152129	0.376806	0.321111	0.14342	0.124315	0.105791	0.120744	0.123941	0.102374	0.116523	0.138	0.157928	0.0543906	0.0716568	0.167536	0.17648	0.13538	0.148773	0.15565	0.0980076	0.078506	0.0318106	0.0781252	0.0783934	0.0777113	0.0646384	0.0378483	0.346057	0.524106	0.193825	0.132971
Scyllo /Myo-inositol	0.00148398	NaN	NaN	NaN	NaN	0.00950514	0.0018418	NaN	NaN	NaN	NaN	NaN	NaN	NaN	NaN	0.00181313	NaN	NaN	0.00374117	NaN	NaN	NaN	NaN	NaN	0.00104428	NaN	NaN	NaN	NaN	NaN	NaN	NaN	NaN	0.002715	NaN	NaN	0.00270747	NaN	NaN	NaN	NaN	NaN	NaN	NaN	NaN	0.00198714	0.0185788	0.00318753	NaN
Tyrosine	0.00631867	0.00553518	0.00585881	0.00531922	0.00638933	0.0908571	0.00711711	NaN	NaN	0.00820058	0.0042569	0.00522512	0.00235138	0.0025597	0.00399058	0.00764958	0.00608981	0.00270024	0.00623457	0.00816549	0.00877136	0.00525531	0.00354782	0.00604716	0.00413696	0.00681186	0.00552258	0.00520106	0.00432639	0.00639401	0.00549049	0.00949942	0.0114887	0.0155219	0.00939238	NaN	0.0191882	0.0148846	0.0157477	NaN	0.0114661	0.00903588	0.0160721	0.0103381	0.00253683	0.0143457	0.0290566	0.0157082	0.00988635
Tyramine/ Tyrosine	0.0112459	0.0084563	0.00851803	0.0132526	0.012075	0.0207114	0.0142208	0.0126869	0.010467	0.0466373	0.00978736	0.0116193	0.0110054	0.0124153	0.00958566	0.0138296	0.0107167	0.011834	0.0142237	0.012223	0.0133769	0.0114435	0.00940745	0.0104048	0.00984815	0.0136934	0.0113114	0.0110609	0.0116131	0.0113823	0.0133749	0.0148804	0.0121895	0.00958351	0.0158939	0.0120899	0.013134	0.0118295	0.0122769	0.00823026	0.00907266	0.00796892	0.0115396	0.0106419	0.00840905	0.0112066	0.0129157	0.0115547	0.00947248
Hexadecanoic acid	0.0837717	0.0943613	0.107845	0.105026	0.0941321	0.132262	0.124941	0.154913	0.100483	0.469746	0.121302	0.105952	0.0928753	0.147625	0.0933769	0.0955287	0.0703478	0.0959457	0.119682	0.0903827	0.0973132	0.0858769	0.0763903	0.0660504	0.0722049	0.0909048	0.0762358	0.077552	0.0844209	0.0825234	0.100491	0.100288	0.0959222	0.112283	0.138389	0.120964	0.110694	0.127564	0.105153	0.0788746	0.0907301	0.0765958	0.10931	0.094402	0.0864721	0.0801306	0.0967835	0.0797577	0.0688907
Octadecenoic acid	0.106753	0.1166	0.101816	0.132629	0.113589	0.137097	0.118628	0.101463	0.0828495	0.108062	0.124341	0.107983	0.105587	0.236954	0.0926824	0.110446	0.0951282	0.0987686	0.121081	0.0908494	0.117011	0.1223	0.0795164	0.0634172	0.0673384	0.119766	0.0927259	0.122757	0.10527	NaN	0.119671	0.137952	0.117272	0.101316	0.117434	0.103941	0.119842	0.108567	0.110775	0.107144	0.107225	0.0839288	0.110597	0.0966916	0.0959353	0.0984013	0.105648	0.113195	0.120213
[truncated: 131 more columns]

## Sheet: HCT 116
Sample	116N	116N	116N	116N	116N	116N	116N	116N	116N	116N	116N	116N	116N	116N	116N	116N	116N	116N	116N	116N	116N	116N	116N	116N	116N	116N	116N	116N	116N	116N	116H	116H	116H	116H	116H	116H	116H	116H	116H	116H	116H	116H	116H	116H	116H	116H	116H	116H	116H
Oxygen	0.21	0.21	0.21	0.21	0.21	0.21	0.21	0.21	0.21	0.21	0.21	0.21	0.21	0.21	0.21	0.21	0.21	0.21	0.21	0.21	0.21	0.21	0.21	0.21	0.21	0.21	0.21	0.21	0.21	0.21	0.01	0.01	0.01	0.01	0.01	0.01	0.01	0.01	0.01	0.01	0.01	0.01	0.01	0.01	0.01	0.01	0.01	0.01	0.01
Glycine	0.964394	0.981818	0.952088	0.967333	0.961121	0.976098	0.939314	0.941514	0.93156	1.00849	0.978735	0.95644	0.95975	0.763663	0.943489	0.94986	0.629445	0.977015	0.943395	1.00053	0.999569	0.856423	1.03169	1.03739	0.979147	0.994678	1.04765	0.975321	0.980478	1.05697	0.958288	0.918793	1.03308	0.942123	1.00512	0.96095	0.954388	0.967618	0.983848	0.996815	1.00899	0.964631	0.95589	0.920269	0.960639	0.970955	0.947042	0.890846	0.967083
Lactate	1.37127	1.86332	1.28689	1.42089	1.18986	2.23653	1.81192	0.962184	0.796156	1.75708	1.27359	1.87672	1.65473	1.79986	1.20559	0.693372	1.32971	1.29265	1.07488	0.983534	0.947421	1.41957	1.36689	1.00634	0.941451	1.04269	0.875051	0.812943	1.20663	1.05946	2.24056	1.62847	1.55428	2.11873	1.72612	2.82867	2.93683	2.10114	2.5067	2.31486	2.41966	2.64682	2.24485	1.75642	2.23123	2.01091	1.92046	1.82687	2.54889
Pyruvate	0.0502954	0.0869173	0.0471049	NaN	NaN	0.0952328	0.0676763	0.0112602	0.0180982	0.0768936	0.0344198	0.0807177	0.0656758	0.0166413	0.0366184	0.0258104	0.0487623	0.045528	0.0419563	0.0296579	0.0337855	0.0450702	0.0638415	0.0255864	0.0287357	0.0580556	0.0433067	0.0189399	NaN	0.0414622	0.06902	0.0454735	0.108305	0.0438109	0.12731	0.0987646	0.0211281	0.0605388	0.0967091	0.0658993	0.0650096	0.110731	0.0437167	0.0259751	0.0436875	0.0375521	0.0330284	0.0311449	0.0793199
Leucine	0.104939	0.135555	NaN	0.108228	0.0971019	0.172142	0.115318	0.0920234	0.0677292	0.128822	0.116827	0.136416	0.147107	0.108981	0.085011	0.084647	0.0884515	0.0943137	0.0859349	NaN	0.0807654	0.0813601	NaN	0.178061	0.126652	0.248311	0.186268	NaN	0.0992397	0.0480492	0.175761	NaN	0.221718	0.144771	0.264706	0.249043	0.203315	0.154201	0.224445	0.172792	0.238872	0.25328	0.163171	0.115773	NaN	0.11269	0.124169	NaN	0.227621
Glycerol	0.0252176	0.0375209	0.0246352	0.0265839	0.0201907	0.0483605	0.0288287	0.0161768	0.0157796	0.0325605	0.0234439	0.0347529	0.0342817	0.0502686	0.0220453	0.0151604	0.0234686	0.0232651	0.0211465	0.0183663	0.0178238	0.0218962	0.0256899	0.0208224	NaN	0.0335943	0.0273477	0.0209681	0.021649	NaN	0.0538835	0.0289129	0.070252	0.0367986	0.0897979	0.079487	0.0668428	0.0441633	0.0705057	0.0506418	0.0619764	0.0817909	0.0407122	0.0276759	0.0405798	0.037379	0.0373737	0.0301844	0.0715789
Norleucine	0.109808	0.146795	0.096334	0.111879	0.102277	0.188554	0.133591	0.093398	0.0704311	0.13685	0.116213	0.140447	0.137198	0.127262	0.0924884	0.111672	0.109091	0.12226	0.118839	0.104391	0.111384	0.109687	0.0802237	0.0865663	0.0638983	0.130103	0.126501	0.0546458	0.13118	0.0541112	0.151728	0.0978361	0.21804	0.140318	0.255317	0.263146	0.216597	0.145577	0.206231	0.16289	0.231748	0.259627	0.154293	0.109375	0.149778	0.112349	0.125117	0.105822	0.236177
Malonate	0.674727	0.692394	0.665617	0.679341	0.637406	0.63675	0.632337	0.636455	0.619167	0.68512	0.671524	0.652799	0.672686	0.639432	0.648279	NaN	0.65098	0.663677	0.620322	0.648984	0.623288	0.621756	0.677072	0.669649	0.612608	0.654534	0.678396	0.568998	0.606144	0.65673	0.638213	0.630266	0.715982	0.655701	0.702656	0.69959	0.715592	0.662784	0.688264	0.685079	0.685788	0.720593	0.65532	0.659932	0.657989	0.641463	0.635219	0.645961	0.694569
Phosphate	1.5434	1.79715	1.67873	1.89717	3.92388	3.97138	2.39394	3.98863	1.96196	2.41827	3.93288	2.04012	3.87413	1.68799	2.42558	2.24504	1.42378	1.56211	1.40767	1.42131	0.911766	1.53826	1.93547	1.8721	1.89397	2.37862	1.74317	1.65605	0.730236	1.53392	2.0378	1.97744	2.44221	NaN	2.24051	2.27339	2.13808	3.95696	4.22547	3.28684	1.63673	1.49771	1.3337	1.22549	1.33518	2.60774	1.40497	2.53164	2.6293
Threonine	0.0189972	NaN	0.0168429	0.0212596	0.0214056	0.0235946	0.0228445	NaN	0.0113254	0.023014	0.0192819	0.0177226	0.0196823	0.0182481	0.0142368	0.00905882	0.0128497	0.0119642	0.0111411	0.0131855	0.0127855	0.011482	0.0123626	0.0136838	0.0104615	0.0120491	0.00999299	0.0089129	0.0218509	0.0111412	0.0192	0.013986	0.0293027	0.0176046	NaN	0.0312264	0.00429531	0.019159	0.0230806	0.0179301	0.0054369	0.0251426	0.0215961	0.0134381	0.0165166	0.0112444	0.0104708	0.0121349	0.0235884
Beta-alanine	0.0253206	0.0279197	0.0188979	0.0247146	0.0226274	0.0248406	0.0233422	0.021013	0.0160974	0.0460417	0.0269391	0.0252939	0.0225478	0.0175602	0.0171016	0.0255435	0.0258993	0.0290509	0.0269209	0.0263925	0.0224203	0.0206875	NaN	0.0323887	NaN	0.041965	NaN	0.0185841	NaN	0.0146754	0.0174085	0.015001	0.0207362	0.0138087	0.0199105	0.0222701	NaN	0.0160828	NaN	0.018728	0.0205797	0.0184071	0.018171	0.0151367	0.0161448	0.0129664	NaN	0.011497	0.0202207
Erythronate/ Threonate	0.00349381	0.00439024	0.00267385	0.00420388	0.00335694	0.00529488	0.00389912	0.00239872	0.00217677	0.00437268	0.00349016	0.00415628	0.0036727	0.00360915	0.00239133	0.0016837	0.00322769	0.00236138	0.00291528	0.00248936	0.00200049	0.00271428	0.00269493	0.00281659	0.00249413	0.00347101	0.00287356	0.00199643	0.00455774	0.00270641	0.00520357	0.00371517	0.00664835	0.00409075	0.00737982	0.007423	0.00528506	0.00409291	0.00613514	0.00536913	0.00531918	0.00685181	0.00462175	0.00306773	0.00458771	0.00220933	0.00253297	0.00178101	0.00447718
Malate	0.0185033	0.0172165	0.0164462	0.0166386	0.0175021	0.017765	0.0181134	0.0161322	0.0128795	0.0165353	0.0184373	0.0158379	0.0172615	0.0190428	0.0174161	0.00788903	0.0114892	0.0124219	0.0113596	0.010252	0.0107116	0.00978516	0.00945285	0.01018	0.0076934	0.0136839	0.0153136	0.00665454	0.00916637	0.00715634	0.00896726	0.0119964	0.0109887	0.00834562	0.0117054	0.0123659	0.0112913	0.0113338	0.0110281	0.0110795	0.0108636	0.0128978	0.0114867	0.00968362	0.01093	0.00503421	0.00547053	0.00503643	0.00926877
4-aminobutyrate	0.019944	0.0226885	0.016134	0.0195611	0.0184836	0.0200653	0.0173823	0.0147776	0.00921489	0.0204428	0.0190941	0.0169754	0.0164865	0.0108454	0.0128994	NaN	NaN	0.0162844	0.0149523	0.0135317	0.0110154	0.00861535	0.0104373	NaN	0.00865691	0.0152738	NaN	NaN	NaN	NaN	0.012638	0.0114116	0.0127208	0.00789826	0.0110086	0.0131351	NaN	0.00992318	0.0121735	0.0109651	0.0103074	0.00997016	NaN	0.00811685	NaN	NaN	NaN	NaN	NaN
Aspartate (1)	0.0497446	0.0651355	0.041687	0.0525476	0.0481288	0.0679553	0.0609885	0.0366508	0.0293787	0.065635	0.0514564	0.058473	0.0514506	0.0520505	0.0399155	0.0198406	0.0231878	0.0288376	0.0284885	0.0237491	0.0256179	0.026504	0.0195321	0.0215992	0.015906	0.0275251	0.0269537	0.0167011	0.0322977	0.0176541	0.0441957	0.0368294	0.0564476	0.0363552	0.0677623	0.0625488	0.0504319	0.0387255	0.0544464	0.0454502	0.055138	0.0638255	0.0453297	0.0281612	0.0424085	0.0212342	0.0214449	0.0181668	0.0495109
Aspartate (2)	0.00811337	0.0168375	0.00285289	0.00748194	0.00187055	0.0129984	0.00383833	NaN	NaN	0.0149832	0.0068433	0.0153846	0.0140197	0.00305551	NaN	0.000596786	NaN	NaN	NaN	NaN	NaN	NaN	NaN	NaN	NaN	NaN	NaN	NaN	NaN	NaN	0.0111814	NaN	0.0194289	NaN	0.0314301	0.0170922	0.00737104	NaN	0.0202438	0.00782834	0.016374	0.0233841	0.00567273	NaN	0.00497204	NaN	NaN	NaN	0.00803492
4-hydroxyproline	0.151216	0.166049	0.13201	0.156953	0.146848	0.175717	0.16487	0.135984	0.105673	0.16838	0.170606	0.153503	0.141384	NaN	0.127935	0.172156	0.166332	0.177125	0.191156	0.151427	0.147959	0.166444	0.114475	0.140665	0.111725	0.171934	0.178782	0.0913928	0.25524	0.0926195	0.105988	0.101921	0.1292	0.101401	0.140726	0.142181	0.101036	0.103286	0.119999	0.110222	0.12407	0.124038	0.114555	0.0966023	0.116461	0.067506	0.0759164	0.0522646	0.110302
xylitol/Ribitol	0.00414412	0.00709208	0.00510932	0.00490032	0.00474706	0.0100462	0.006393	0.00305577	0.00338028	0.00673539	0.00546509	0.00773715	0.00787987	0.00169023	0.0037746	0.0021016	0.00487703	0.00480778	0.00344364	0.00227163	0.00319483	0.00407017	0.00567475	0.00266397	0.00174788	0.00300845	0.00329151	0.001767	0.00499861	0.000652321	0.00957384	0.00498375	0.0133686	0.00677935	0.0167943	0.0140908	0.0118644	0.00929143	0.0128001	0.00991099	0.0120487	NaN	0.00735635	0.00473783	0.00795415	0.00468789	0.00501677	0.00486171	0.0140581
Cysteine	0.0021952	0.00845883	NaN	NaN	NaN	NaN	NaN	NaN	0.000597304	NaN	0.00314576	0.0099832	0.00829057	NaN	NaN	0.00193283	0.00346308	0.00583667	0.00220917	0.00149073	NaN	NaN	NaN	NaN	NaN	NaN	NaN	NaN	NaN	NaN	0.0129056	NaN	0.0251612	0.00152987	0.035505	0.0154595	0.00857835	0.00458888	0.027861	0.00926892	0.015001	NaN	NaN	NaN	0.0023465	NaN	NaN	NaN	0.0103954
2-hydroxyglutarate	0.00266815	0.00525328	0.0032012	0.00397453	0.00342593	NaN	0.00488017	0.00257473	0.00246716	0.00498504	0.00523245	0.00392967	0.00441418	0.0047008	0.00315918	0.0029015	0.00301722	0.00423791	0.00393671	0.00342518	0.0024773	0.0037962	0.00311821	0.00292936	0.0026319	0.0021545	0.00424778	0.00304915	NaN	0.00419133	0.00751406	0.00450598	0.00982067	0.00762334	0.0110737	0.0101863	0.00785644	0.00707235	0.0113819	0.00892381	0.00970404	0.0105768	0.00814285	0.00676806	0.00834306	0.00492356	0.00355437	0.00425261	0.00669781
Methionine	0.0109301	0.0175436	0.0101423	0.0117897	0.00980554	0.0200238	0.0145567	0.00968082	0.00668426	0.0159421	0.0163816	0.0167374	0.0172887	0.0131875	0.00845778	0.00718025	0.00660301	0.00772228	0.00828279	0.00773541	0.00616403	0.00747706	0.00524118	0.00466597	0.00424269	0.00824037	0.00679509	0.00427039	0.010216	0.00512319	0.0187475	0.00912113	0.0251871	0.014225	NaN	0.0295662	0.0226432	0.0140916	0.0282121	0.0191711	0.0258697	0.0163053	NaN	0.0100584	0.0166368	0.00961736	0.0102915	0.00872563	0.0262395
Creatinine	0.0356762	0.0431746	0.031674	0.0437591	0.0362598	0.0364965	NaN	0.0266407	0.016755	0.0387711	0.0459885	0.0442121	0.0357155	0.0204874	0.0168196	0.0327505	0.0320087	0.0405249	0.0251023	0.03353	0.0183016	0.0121226	0.0201105	0.0291166	NaN	0.0328472	0.0279748	NaN	0.0322447	NaN	0.0494482	0.0296189	0.0580904	0.0286188	0.044697	0.0402501	0.0243905	0.0262373	0.0477429	0.0366189	0.0443409	0.0345378	0.0373751	0.0272277	0.0268533	0.0124107	0.0231364	0.0127551	0.0268988
Glutamine	0.095345	0.144295	0.0754701	0.112778	0.0848606	0.125304	0.0693296	0.068322	0.0380429	0.153438	0.116254	0.125607	0.110992	0.0669554	0.0435798	0.0430771	0.0526806	0.0621694	0.0436349	0.0402805	0.0201139	0.0115421	0.0455362	0.072696	0.0305013	0.0531934	0.0509042	NaN	0.0870968	0.0146498	0.0652722	0.0336446	0.111586	0.0286082	0.100136	0.0902941	0.0360976	0.0501233	0.104533	0.0620828	0.085703	0.100836	0.0457782	0.0249425	0.0356924	0.0126815	0.0169596	0.00863	0.0505744
Putrescine	0.248726	0.285716	0.227887	0.270398	0.268812	0.253522	0.245978	0.232193	0.201434	NaN	0.266946	0.246028	0.232552	0.227249	0.203949	0.177104	0.225333	0.223301	0.196485	0.185295	0.133082	0.0999076	0.158292	0.188121	0.149032	0.224075	0.215775	0.118956	0.323802	0.172578	0.152419	0.149232	0.190681	0.12155	0.15328	0.150602	0.109593	0.150942	0.18504	0.171501	0.133301	0.155292	0.146233	0.135504	0.139365	0.0753414	0.119015	0.0837617	0.101713
Glutamate	0.684735	0.785783	0.636736	0.74346	0.745211	0.745797	0.725129	0.662749	0.572215	0.816507	0.74757	0.69123	0.628803	0.721629	0.616673	0.521235	0.51276	0.547626	0.506527	0.479616	0.376957	0.267699	0.373432	0.440096	0.331643	0.612871	0.589838	0.307238	0.812931	0.455056	0.419045	0.413312	0.551472	0.36199	0.472295	0.519714	0.342299	0.423836	0.513139	0.487112	0.456758	NaN	0.440057	0.371554	0.419497	0.227838	0.298017	0.241168	0.378631
Hypotaurine	0.0235908	0.0268853	0.0205857	0.0268011	0.0244395	0.0233636	0.0262178	0.0204997	0.0168745	0.0298841	0.0263592	0.0244881	0.0192227	0.0171771	0.0185829	0.0194352	0.0187114	0.0229308	0.0223473	0.0186295	0.016914	0.0146407	0.0152215	0.0206633	0.0156439	0.0234197	0.0249437	0.0117352	0.0383781	0.0131821	0.0191422	0.0172609	0.0274888	0.0179723	0.0230553	0.0269038	0.0183899	0.0203987	0.0254098	0.0216088	0.0244843	0.0208391	0.0212207	0.0198279	0.0186915	0.0135081	0.0179067	0.0138954	0.0198921
Pyroglutamate	1.25412	1.60639	1.12969	1.41145	1.21877	1.61153	1.494	0.963008	0.66597	1.38503	1.3798	1.29737	1.50897	0.991785	1.05722	0.584206	0.645795	0.676161	0.85155	0.638807	0.773081	0.828814	0.491122	0.608103	0.392722	0.660229	0.7608	0.324704	1.31626	0.272823	1.28469	0.823902	1.60204	0.944994	1.95324	1.67479	1.54936	1.04981	1.58429	1.19484	1.52606	1.74351	1.14102	0.814991	1.06365	0.59599	0.544623	0.511229	1.17278
Fructose (1)	0.0135072	0.0185557	0.0121609	0.0135906	NaN	0.0663388	0.016927	0.0133812	0.00959858	0.0226789	0.0207285	0.0227477	0.0232378	NaN	0.0162551	NaN	0.0085412	0.00863818	NaN	0.00634455	NaN	NaN	0.00576902	NaN	NaN	0.00484319	NaN	0.00247573	NaN	0.00698616	0.0280703	0.0143198	0.0385092	0.0183396	0.0562063	0.0709498	0.0183533	0.022035	0.029961	0.026896	0.0819887	0.0600971	0.042039	0.0265782	0.0394485	0.00654825	0.0164785	0.00913256	0.0316367
2-oxoglutarate	0.00427222	0.00476784	0.00352507	0.00535579	0.00406193	0.00509426	0.00495312	0.00334231	0.00231891	0.00517037	0.00462061	0.00439704	0.00603331	0.00374633	0.00309005	0.00205239	0.003337	0.0032552	NaN	0.002633	0.00282226	0.00338415	0.0023449	0.00255148	0.00196736	0.0029866	0.00340628	0.00237385	0.0046627	0.00398105	0.00181177	0.00283186	0.00282517	0.00134186	0.00284386	NaN	0.00225496	0.00180576	0.00287085	0.00261582	0.00187975	NaN	0.00158322	0.00113994	0.00164199	0.000542489	0.00102918	0.000502774	0.00110581
Fructose (2)	0.012267	0.0190484	0.00988813	0.0142263	0.00878296	0.0316628	0.0116347	0.00910573	0.0069915	0.122164	0.0116385	0.0107913	0.0118973	0.00948327	0.00920181	0.00670973	0.00725234	0.00703874	0.00708577	0.00707073	0.00537988	0.00760608	0.0119883	0.00600098	0.00591116	0.00827596	0.00960447	0.00472245	0.0124487	0.00696281	0.00658325	0.00666207	0.00909206	0.00550697	0.0171713	0.00956641	0.00644938	0.00673696	0.0073497	0.00715815	0.0124012	0.00832931	0.00578165	0.00577524	0.00609293	0.00280506	0.00310863	0.00313016	0.00382208
Fructose / Sorbose (1)	0.170704	0.332785	0.179072	0.210158	0.117566	0.438815	0.246317	0.101627	0.0765234	0.272926	0.170951	0.345291	0.36773	0.228962	0.155314	0.0390983	0.10048	0.0987704	0.0754308	0.0546776	0.0328507	0.100763	0.117059	0.0570626	0.0506003	0.0918931	0.073183	0.0441824	0.17108	0.1024	0.476507	0.204336	0.676478	0.283906	0.83251	0.607784	0.656846	0.391024	0.635568	0.437877	0.533718	0.732715	0.301823	0.165067	0.318514	0.229664	0.183417	0.13065	0.547245
Fructose /Sorbose (2)	0.0493855	0.100926	0.0498527	0.0603935	0.0323961	0.332275	0.0736792	0.0277065	0.0214465	0.0813006	0.0481568	0.104668	0.103465	0.0682128	0.0434704	0.0103474	0.0278094	0.0275279	0.0216568	0.0150176	0.0153247	0.0309054	0.0467602	0.0198227	0.0172419	0.0118431	0.0206752	0.0159492	0.0497825	0.0374986	0.147738	0.0598193	0.230734	0.0856083	0.306455	0.207341	0.233656	0.119824	0.223155	0.144508	0.188396	0.283614	0.0924462	0.0485817	0.0990172	0.0719006	0.0581558	0.0427303	0.183513
Glycerol-3-phosphate	0.00268917	NaN	0.00223531	0.00291177	NaN	0.00336153	NaN	NaN	NaN	0.000226391	0.00323881	NaN	0.00355899	0.00387995	0.00214142	0.00416479	0.00405152	0.00421595	0.00405469	0.00327771	0.00367808	0.00370868	NaN	0.00366049	NaN	0.00370288	0.00417663	0.0029502	NaN	NaN	NaN	0.00345139	NaN	0.00768426	NaN	0.000368919	0.0053818	0.00439444	0.00606998	NaN	NaN	0.000315378	NaN	0.00671151	0.00573292	0.00588748	0.00742995	0.0062454	0.00850652
Allose/Mannose/Galactose /Glucose (1)	0.171399	0.335207	0.221471	0.22385	0.119851	0.459424	0.253036	0.147715	0.0813612	0.294463	0.262291	0.364428	0.500513	0.232862	0.191773	0.00486777	0.0289052	0.0198218	0.0132816	0.0111525	0.00944031	0.0349319	0.0111198	0.0161728	0.0126887	0.0224585	0.0208629	0.00928944	0.0281037	0.0071428	0.378946	0.25616	0.379949	0.198717	0.451997	0.357797	0.383062	0.348185	0.450759	0.375695	0.233457	0.518168	0.240938	0.122606	0.263505	0.0534196	0.00890246	0.0141395	0.268619
Allose/Mannose/Galactose /Glucose (2)	0.0892157	0.140295	0.10722	0.0782988	0.0529628	0.267972	0.0906968	0.0899526	0.0655088	0.14403	0.177485	0.194275	0.318603	0.130298	0.108668	0.00578814	0.0202692	0.0123936	0.00532685	0.0119101	0.00536728	0.0121581	0.0278259	0.00692437	0.00540431	0.00839485	0.00326097	0.00162677	0.0098023	0.0112718	0.185664	0.109403	0.152859	0.0849042	0.208804	0.201521	0.101885	0.155314	0.175622	0.156218	0.505418	0.280017	0.142907	0.0915786	0.166617	0.0150957	0.00562177	0.00382609	0.117778
Citrate	0.0544392	0.0709394	0.0484885	0.055906	0.0509014	0.0640311	0.0663625	0.0429985	0.0355325	0.0657511	0.0553865	0.062804	0.0551159	0.0586373	0.0495861	0.054615	0.052165	0.065644	0.0626696	0.0667481	0.0492597	0.0702714	0.0453104	0.0536852	0.0441982	0.0662242	0.0730056	0.045892	0.0942462	0.0586683	0.0344315	0.0299271	0.0490399	0.0249051	0.0538715	0.0475061	0.0387061	0.0297319	0.0436343	0.0363902	0.0427951	0.0501328	0.0306003	0.0252733	0.0295413	0.0205382	0.0209803	0.0605881	0.0304278
Lysine	0.00205637	0.00451777	0.00192309	0.00259932	NaN	0.00648711	NaN	0.00137491	NaN	0.0036038	0.00310427	0.00563244	0.00750097	NaN	NaN	NaN	NaN	NaN	NaN	0.000993001	NaN	NaN	NaN	NaN	NaN	NaN	NaN	NaN	NaN	NaN	0.0119221	NaN	0.0134152	0.00365289	0.0163775	0.00929756	0.00571575	0.00683281	0.0167491	0.00748236	0.0147304	0.0160497	0.00495162	NaN	0.00369458	0.000298223	NaN	NaN	0.0111226
Allose/Mannose/Galactose /Glucose (3)	0.125574	0.191507	0.146226	0.102371	0.081742	0.423588	0.124575	0.141785	0.101411	0.205331	0.25987	0.259128	0.447772	0.192229	0.164597	0.00580255	0.0287746	0.0164013	0.0107922	0.0174444	0.00751266	0.0161929	0.0313737	0.00810089	0.0063805	0.0101607	0.00738939	0.00248101	0.0102176	0.014844	0.235534	0.144884	0.204705	0.116689	0.316483	0.287815	0.114112	0.194767	0.214568	0.205669	0.854384	0.385909	0.20773	0.141301	0.242802	0.0187008	0.00930066	0.00512993	0.168132
Scyllo /Myo-inositol	0.164973	0.204843	0.150875	0.174933	0.151255	0.23274	0.213323	0.14243	0.116922	0.206424	0.189436	0.213263	0.204204	0.180711	0.158488	0.127691	0.118398	0.141273	0.142181	0.132521	0.134019	0.151262	0.121525	0.124285	0.109112	0.141883	0.152567	0.110177	0.165385	0.118709	0.204553	0.147641	0.252932	0.180539	0.292411	0.258821	0.246765	0.186593	0.241112	0.204027	0.238574	0.264188	0.192094	0.14787	0.191848	0.142917	0.146027	0.128087	0.232741
Tyrosine	0.00746885	0.0115341	0.00191384	0.00706216	0.00613647	0.0110508	0.00160117	0.00186676	NaN	0.0129894	0.00898054	0.0114093	0.010643	0.00602392	NaN	0.00222854	NaN	0.00480266	0.00407072	0.00233161	NaN	NaN	NaN	NaN	NaN	NaN	NaN	NaN	NaN	NaN	0.0149979	0.00190988	0.0190359	NaN	0.0192151	0.015937	0.00968691	0.00997837	0.0201407	0.0096732	0.0179266	0.0178347	0.00774962	NaN	0.007533	NaN	0.00130221	NaN	0.0135572
Tyramine/ Tyrosine	0.0133263	0.0205617	0.0123689	0.0163302	0.0137159	0.032718	0.025042	0.0148621	0.012389	0.0222682	0.020349	0.0239933	0.0220363	0.0187598	0.0129276	0.0178693	0.0154715	0.0154855	0.0182435	0.0128369	0.0128708	0.0158756	0.0105937	0.0100754	0.00953015	0.0124268	0.0130783	0.00919868	0.0140578	0.00999937	0.0242235	0.013161	0.0399312	0.0213007	0.0544734	0.0458826	0.0343284	0.022517	0.036671	0.0300271	0.0410092	0.0456488	0.0276377	NaN	0.0243263	0.0148065	0.0135574	0.0132501	0.0324498
Hexadecanoic acid	0.0118966	0.0126293	0.0107381	0.0138809	0.0118485	0.0144793	0.0126367	0.0110407	0.0101207	0.0121721	0.0128168	0.0109153	0.0112856	0.0364794	0.0102259	0.0130182	0.0114929	0.0113053	0.0128597	0.0143728	0.0132086	0.0109806	0.00900911	0.00929812	0.00726113	0.0172099	0.0130899	0.0127091	0.0131315	0.0123146	0.0111047	0.0128474	0.0133428	0.00985921	0.0149896	0.0121754	0.0132973	0.0119534	0.0114608	0.0128559	0.0110486	0.00977118	0.0123873	0.0108082	0.0102227	0.0117448	0.0121519	0.0128538	0.0117884
Octadecenoic acid	0.106753	0.1166	0.101816	0.132629	0.113589	0.137097	0.118628	0.101463	0.0828495	0.108062	0.124341	0.107983	0.105587	0.236954	0.0926824	0.110446	0.0951282	0.0987686	0.121081	0.0908494	0.117011	0.1223	0.0795164	0.0634172	0.0673384	0.119766	0.0927259	0.122757	0.10527	NaN	0.119671	0.137952	0.117272	0.101316	0.117434	0.103941	0.119842	0.108567	0.110775	0.107144	0.107225	0.0839288	0.110597	0.0966916	0.0959353	0.0984013	0.105648	0.113195	0.120213
[truncated: 131 more columns]
